# Supplementary material for: New Insight into Antimicrobial Compounds from Food and Marine-sourced Carnobacterium Species through Phenotype and Genome Analyses
Source: Microorganisms. 2020 Jul 21;8(7):1093. doi: 10.3390/microorganisms8071093 (PMC7409045; doi:10.3390/microorganisms8071093)
Supplement: Supplementary file 1 [file microorganisms-08-01093-s001.zip]

Archive with 4 entries (4 files):
- FigureS1.pdf
- Table S1-final.xlsx
- Table S2_finalV2.xlsx
- Table S3-finalV2.xlsx
