# Supplementary material for: New Insight into Antimicrobial Compounds from Food and Marine-sourced Carnobacterium Species through Phenotype and Genome Analyses
Source: Microorganisms. 2020 Jul 21;8(7):1093. doi: 10.3390/microorganisms8071093 (PMC7409045; doi:10.3390/microorganisms8071093)
Supplement: Supplementary file 1 [file microorganisms-08-01093-s001.zip › Table S1-final.xlsx]

## Sheet: Feuil1
Table S1: Characterized bacteriocins in Carnobacterium genus. The most common names are in bold.
Selected references corresponding to the structural characterization or the first description of bacteriocins.
	Class	Amino acid sequences (leaderless)	Names and synonyms	Strains	References
	UB	AISYGNGVYCNKEKCWVNKAENKQAITGIVIGGWASSLAGMGH	Carnobacteriocin BM1	C. maltaromaticum LV17B	[1]
			Carnobacteriocin B1	C. maltaromaticum V1
			Piscicolin V1b	C. maltaromaticum CP5
			Carnocin CP51
	UB	KYYGNGVSCNKNGCTVDWSKAIGIIGNNAAANLTTGGAAGWNKG	Piscicolin 126	C. maltaromaticum JG126	[2]
			Piscicolin V1a	C. maltaromaticum V1
	UB	VNYGNGVSCSKTKCSVNWGQAFQERYTAGINSFVSGVASGAGSIGRRP	Carnobacteriocin B2	C. maltaromaticum LV17B	[1]
			Carnobacteriocin A9b	C. maltaromaticum A9b
			Carnocin CP52	C. maltaromaticum CP5
	UB	DQMSDGVNYGKGSSLSKGGAKCGLGIVGGLATIPSGPLGWLAGAAGVINSCMK	Carnobacteriocin A	C. maltaromaticum LV17A	[3]
			Piscicolin 61	C. maltaromaticum LV61
	UB	KYYGNGLSXNKKGXTVDWGTAIGIIGNNAAANXATGGAAGXNK	Piscicocin CS526	C. maltaromaticum CS526	[4]
	UB	KYYGNGLSCNKKGCTVDWGTAIGIIGNNAAANWATGGAAGWNKG	Maltaricin CNP	C. maltaromaticum CNP	[5]
	UB	TKYYGNGVYCNSKKCWVDWGQASGCIGQTVVGGWLGGAIPGKC	Divercin V41	C. divergens CDIV41	[6]
	UB	TKYYGNGVYCNSKKCWVDWGTAQGCIDVVIGQLGGGIPGKGKC	Divegircin M35	C. divergens M35	[7]
	UB	AAPKITQKQKNCVNGQLGGMLAGALGGPGGVVLGGIGGAIAGGCFN	Divergicin A	C. divergens LV13	[8]
	UB	KGILGKLGVVQAGVDFVSGVWAGIKQSAKDHPNA	Divergicin 750	C. divergens 750	[9]
	UB	WGWKEVVQNGQTIFSAGQKLGNMVGKIVPLPFG	Carnobacteriocin X	C. maltaromaticum C2	[10]
	UB	SAILAITLGIFATGYGMGVQKAINDRRKK	Carnobacteriocin Y	C. maltaromaticum C2	[10]
	HT	LVAYGIAQGTAEKVVSLINAGLTVGSIISILGGVTVGLSGVFTAVKAAIAKQGIKKAIQL	Carnocyclin A	C. maltaromaticum UAL307	[11]
	Lanthipeptide	GDINGEFTTSPACVYSVMVVSKASSAKCAAGASAVSGAILSAIRC	Carnolysins A1	C. maltaromaticum C2	[12]
	Lanthipeptide	GDVMPESTPICAGFATLMSSIGLVKTIKGKC	Carnolysins A2	C. maltaromaticum C2	[12]
	-	-	Carnocin KZ213	C. maltaromaticum 213	[13]
	-	-	Carnocin H	Carnobacterium sp. 377	[14]
	-	-	Carnocin UI49	Carnobacterium sp. UI49	[15]
	1.	Quadri, L.E.; Sailer, M.; Roy, K.L.; Vederas, J.C.; Stiles, M.E. Chemical and genetic characterization of bacteriocins produced by Carnobacterium piscicola LV17B. J. Biol. Chem. 1994, 269, 12204–12211.
	2.	Jack, R.W.; Wan, J.; Gordon, J.; Harmark, K.; Davidson, B.E.; Hillier, A.J.; Wettenhall, R.E.; Hickey, M.W.; Coventry, M.J. Characterization of the chemical and antimicrobial properties of piscicolin 126, a bacteriocin produced by Carnobacterium piscicola JG126. Appl. Environ. Microbiol. 1996, 62, 2897–2903.
	3.	Worobo, R.W.; Henkel, T.; Sailer, M.; Roy, K.L.; Vederas, J.C.; Stiles, M.E. Characteristics and genetic determinant of a hydrophobic peptide bacteriocin, carnobacteriocin A, produced by Carnobacterium piscicola LV17A. Microbiology 1994, 140, 517–526, doi:10/dtpgmx.
	4.	Yamazaki, K.; Suzuki, M.; Kawai, Y.; Inoue, N.; Montville, T.J. Purification and Characterization of a Novel Class IIa Bacteriocin, Piscicocin CS526, from Surimi-Associated Carnobacterium piscicola CS526. Appl. Environ. Microbiol. 2005, 71, 554–557, doi:10/cbbckk.
	5.	Hammi, I.; Delalande, F.; Belkhou, R.; Marchioni, E.; Cianferani, S.; Ennahar, S. Maltaricin CPN, a new class IIa bacteriocin produced by Carnobacterium maltaromaticum CPN isolated from mould-ripened cheese. J. Appl. Microbiol. 2016, 121, 1268–1274, doi:10.1111/jam.13248.
	6.	Metivier, A.; Pilet, M.-F.; Dousset, X.; Sorokine, O.; Anglade, P.; Zagorec, M.; Piard, J.-C.; Marlon, D.; Cenatiempo, Y.; Fremaux, C. Divercin V41, a new bacteriocin with two disulphide bonds produced by Carnobacterium divergens V41: primary structure and genomic organization. Microbiology 1998, 144, 2837–2844, doi:10/c3qdt8.
	7.	Tahiri, I.; Desbiens, M.; Benech, R.; Kheadr, E.; Lacroix, C.; Thibault, S.; Ouellet, D.; Fliss, I. Purification, characterization and amino acid sequencing of divergicin M35: a novel class IIa bacteriocin produced by Carnobacterium divergens M35. Int. J. Food Microbiol. 2004, 97, 123–136, doi:10/dn3gzt.
	8.	Worobo, R.W.; Van Belkum, M.J.; Sailer, M.; Roy, K.L.; Vederas, J.C.; Stiles, M.E. A signal peptide secretion-dependent bacteriocin from Carnobacterium divergens. J. Bacteriol. 1995, 177, 3143–3149.
	9.	Holck, A.; Axelsson, L.; Schillinger, U. Divergicin 750, a novel bacteriocin produced by Carnobacterium divergens 750. FEMS Microbiol. Lett. 1996, 136, 163–168, doi:10/bm8wws.
	10.	Acedo, J.Z.; Towle, K.M.; Lohans, C.T.; Miskolzie, M.; McKay, R.T.; Doerksen, T.A.; Vederas, J.C.; Martin-Visscher, L.A. Identification and three-dimensional structure of carnobacteriocin XY, a class IIb bacteriocin produced by Carnobacteria. FEBS Lett. 2017, 591, 1349–1359, doi:10/f95d34.
	11.	Martin-Visscher, L.A.; van Belkum, M.J.; Garneau-Tsodikova, S.; Whittal, R.M.; Zheng, J.; McMullen, L.M.; Vederas, J.C. Isolation and Characterization of Carnocyclin A, a Novel Circular Bacteriocin Produced by Carnobacterium maltaromaticum UAL307. Appl. Environ. Microbiol. 2008, 74, 4756–4763, doi:10.1128/AEM.00817-08.
	12.	Tulini, F.L.; Lohans, C.T.; Bordon, K.C.F.; Zheng, J.; Arantes, E.C.; Vederas, J.C.; De Martinis, E.C.P. Purification and characterization of antimicrobial peptides from fish isolate Carnobacterium maltaromaticum C2: Carnobacteriocin X and carnolysins A1 and A2. Int. J. Food Microbiol. 2014, 173, 81–88, doi:10/f5sgz8.
	13.	Saint-Hubert, C.; Durieux, A.; Bodo, E.; Simon, J.-P. Large scale purification protocol for carnocin KZ 213 from Carnobacterium piscicola. Biotechnol. Lett. 2008, 31, 519, doi:10/b69gnw.
	14.	Blom, H.; Katla, T.; Nissen, H.; Holo, H. Characterization, Production, and Purification of Carnocin H, a Bacteriocin Produced by Carnobacterium 377. Curr. Microbiol. 2001, 43, 227–231, doi:10/brvcgt.
	15.	Stoffels, G.; Nissen-Meyer, J.; Gudmundsdottir, A.; Sletten, K.; Holo, H.; Nes, I.F. Purification and characterization of a new bacteriocin isolated from a Carnobacterium sp. Appl. Environ. Microbiol. 1992, 58, 1417–1422.
