# Supplementary material for: New Insight into Antimicrobial Compounds from Food and Marine-sourced Carnobacterium Species through Phenotype and Genome Analyses
Source: Microorganisms. 2020 Jul 21;8(7):1093. doi: 10.3390/microorganisms8071093 (PMC7409045; doi:10.3390/microorganisms8071093)
Supplement: Supplementary file 1 [file microorganisms-08-01093-s001.zip › Table S2_finalV2.xlsx]

## Sheet: Feuil
Table S2. Carnobacterium spp. strains and related genomes used for genome mining
	Organism/Name	Strain	GenBank assembly accession	WGS
	Aerococcus urinaeequi CCUG28094	CCUG28094	GCA_001543205.1	-
	Carnobacterium alterfunditum 313	313	GCA_900143105.1	FSRN01
	Carnobacterium alterfunditum DSM 5972	pf4	GCA_000744115.1	JQLG01
	Carnobacterium divergens A2	A2	GCA_004564935.1	NRQH01
	Carnobacterium divergens A4	A4	GCA_004564915.1	NRQF01
	Carnobacterium divergens A8	A8	GCA_004564865.1	NRQB01
	Carnobacterium divergens A9	A9	GCA_004565205.1	NRQA01
	Carnobacterium divergens A10	A10	GCA_004564835.1	NRPZ01
	Carnobacterium divergens A11	A11	GCA_004564785.1	NRPY01
	Carnobacterium divergens A12	A12	GCA_004564775.1	NRPX01
	Carnobacterium divergens A13	A13	GCA_004564765.1	NRPW01
	Carnobacterium divergens B1	B1	GCA_004564685.1	NRPQ01
	Carnobacterium divergens B2	B2	GCA_004564655.1	NRPP01
	Carnobacterium divergens B3	B3	GCA_004564645.1	NRPO01
	Carnobacterium divergens B4	B4	GCA_004564615.1	NRPN01
	Carnobacterium divergens B5	B5	GCA_004564435.1	NRPM01
	Carnobacterium divergens B6	B6	GCA_004565125.1	NRPL01
	Carnobacterium divergens B7	B7	GCA_004564555.1	NRPK01
	Carnobacterium divergens B8	B8	GCA_004564535.1	NRPJ01
	Carnobacterium divergens C1	C1	GCA_004564565.1	NRPI01
	Carnobacterium divergens C2	C2	GCA_004565115.1	NRPH01
	Carnobacterium divergens C3	C3	GCA_004564515.1	NRPG01
	Carnobacterium divergens C4	C4	GCA_004565095.1	NRPF01
	Carnobacterium divergens C5	C5	GCA_004564525.1	NRPE01
	Carnobacterium divergens C6	C6	GCA_004564475.1	NRPD01
	Carnobacterium divergens C7	C7	GCA_004564425.1	NRPC01
	Carnobacterium divergens C8	C8	GCA_004564405.1	NRPB01
	Carnobacterium divergens C9	C9	GCA_004565085.1	NRPA01
	Carnobacterium divergens C10	C10	GCA_004565065.1	NROZ01
	Carnobacterium divergens C11	C11	GCA_004564435.1	NROY01
	Carnobacterium divergens C12	C12	GCA_004565035.1	NROX01
	Carnobacterium divergens C13	C13	GCA_004564395.1	NROW01
	Carnobacterium divergens C14	C14	GCA_004565005.1	NROV01
	Carnobacterium divergens C15	C15	GCA_004564995.1	NROU01
	Carnobacterium divergens C16	C16	GCA_004564415.1	NROT01
	Carnobacterium divergens C17	C17	GCA_004564965.1	NROS01
	Carnobacterium divergens C18	C18	GCA_004564985.1	NROR01
	Carnobacterium divergens CDIV41	V41	GCA_900088465.1	FLLU01
	Carnobacterium divergens DSM 20623	DSM 20623	GCA_001437085.1	JQBS01
	Carnobacterium divergens MFPA43A1505	MFPA43A1505	GCA_900258435.1	OGVA01
	Carnobacterium divergens NCTC13772	NCTC13772	GCA_900446755.1	UFVP01
	Carnobacterium divergens TMW 2.1579	TMW 2.1579	GCA_001703555.1	-
	Carnobacterium funditum DSM 5970	pf3	GCA_000744185.1	JQLL01
	Carnobacterium gallinarum DSM 4847	MT44	GCA_000744375.1	JQLU01
	Carnobacterium iners LMG26642	LMG26642	GCA_900177385.1	FXBJ01
	Carnobacterium iners DSM 28070	DSM 28070	GCA_900109585.1	FOAH01
	Carnobacterium inhibens subsp. gilichinskyi WN1359	WN1359	GCA_000493735.1	-
	Carnobacterium inhibens subsp. inhibens DSM 13024	K1	GCA_000746825.1	JQIV01
	Carnobacterium jeotgali MS3	MS3	GCA_000745125.1	JQNF01
	Carnobacterium maltaromaticum 3-18	3-18	GCA_900005785.1	CVMZ01
	Carnobacterium maltaromaticum 757_CMAL	757_CMAL	GCA_001058355.1	JUUF01
	Carnobacterium maltaromaticum ATCC 35586	ATCC 35586	GCA_000238575.2	AGNS01
	Carnobacterium maltaromaticum A1	A1	GCA_004565225.1	NRQI01
	Carnobacterium maltaromaticum A3	A3	GCA_004564895.1	NRQG01
	Carnobacterium maltaromaticum A5	A5	GCA_004565215.1	NRQE01
	Carnobacterium maltaromaticum A6	A6	GCA_004564845.1	NRQD01
	Carnobacterium maltaromaticum A7	A7	GCA_004564875.1	NRQC01
	Carnobacterium maltaromaticum A14	A14	GCA_004564745.1	NRPV01
	Carnobacterium maltaromaticum A15	A15	GCA_004565195.1	NRPU01
	Carnobacterium maltaromaticum A16	A16	GCA_004565155.1	NRPT01
	Carnobacterium maltaromaticum A17	A17	GCA_004564725.1	NRPS01
	Carnobacterium maltaromaticum A18	A18	GCA_004564705.1	NRPR01
	Carnobacterium maltaromaticum DSM 20342	MX5	GCA_000744945.1	JQMX01
	Carnobacterium maltaromaticum DSM 20722	DSM 20722	GCA_001437035.1	JQBU01
	Carnobacterium maltaromaticum DSM 20730	DSM 20730	GCA_001438765.1	JQBV01
	Carnobacterium maltaromaticum LMA28	LMA28	GCA_000317975.2	-
	Carnobacterium maltaromaticum NBRC 15685	NBRC 15685	GCA_006540145.1	BJOJ01
	Carnobacterium maltaromaticum ML_1_97	ML_1_97	GCA_900005095.1	CVNA01
	Carnobacterium maltaromaticum SK_AV1	SK_AV1	GCA_002860545.1	PKFM01
	Carnobacterium maltaromaticum SK_AV2	SK_AV2	GCA_002860525.1	PKFL01
	Carnobacterium maltaromaticum SK_AV3	SK_AV3	GCA_002860585.1	PKFK01
	Carnobacterium maltaromaticum SK_AV4	SK_AV4	GCA_002860505.1	PKFJ01
	Carnobacterium maltaromaticum SK_AV5	SK_AV5	GCA_002860425.1	PKFI01
	Carnobacterium maltaromaticum SK_AV6	SK_AV6	GCA_002860555.1	PKFH01
	Carnobacterium maltaromaticum SK_LD1	SK_LD1	GCA_002860465.1	PKFG01
	Carnobacterium maltaromaticum SK_LD2	SK_LD2	GCA_002860485.1	PKFF01
	Carnobacterium maltaromaticum SK_LD3	SK_LD3	GCA_002860435.1	PKFE01
	Carnobacterium maltaromaticum TMW 2.1581	TMW 2.1581	GCA_001703575.1	-
	Carnobacterium mobile DSM 4848	MT37L	GCA_000744825.1	JQMR01
	Carnobacterium pleistocenium FTR1	FTR1	GCA_000744285.1	JQLQ01
	Carnobacterium sp. 1290_CSPC	1290_CSPC	GCA_001053265.1	JVVG01
	Carnobacterium sp. 17-4	17-4	GCA_000195575.1	-
	Carnobacterium sp. AT7	AT7	GCA_000171855.1	ABHH01
	Carnobacterium sp. CP1	CP1	GCA_001483965.1	-
	Carnobacterium sp. N15.MGS-207	N15.MGS-207	GCA_000980215.1	LARH01
	Carnobacterium sp. N15.MGS-251	N15.MGS-251	GCA_000980395.1	LARI01
	Carnobacterium sp. UBA5792	UBA5792	GCA_002418295.1	DIDU01
	Carnobacterium sp. WN1374	WN1374	GCA_000745115.1	JQNG01
	Carnobacterium sp. ZWU0011	ZWU0011	GCA_000798825.1	JTLM01
	Carnobacterium viridans MPL-11	MPL-11	GCA_900102725.1	FNJW01
	Granulicatella adiacens ATCC 49175	ATCC 49175	GCA_000160675.1	ACKZ01
	Pisciglobus halotolerans DSM 27630	DSM 27630	GCA_900113675.1	FOQE01
