# Supplementary material for: New Insight into Antimicrobial Compounds from Food and Marine-sourced Carnobacterium Species through Phenotype and Genome Analyses
Source: Microorganisms. 2020 Jul 21;8(7):1093. doi: 10.3390/microorganisms8071093 (PMC7409045; doi:10.3390/microorganisms8071093)
Supplement: Supplementary file 1 [file microorganisms-08-01093-s001.zip › Table S3-finalV2.xlsx]

## Sheet: Feuil1
Table S3 : Inhibitory activity of Carnobacterium spp. cultures and supernatants (SN), in the presence or not of catalase. Screening assay was performed by spot on lawn method. Catalase was added into the agar medium. + : inhibition halo; - no inhibition halo; NA: not available . Reference strains are indicated in bold.
		target strains	Enterococcus faecalis CIP 105042	Staphylococcus epidermidis CIP 68.21	Staphylococcus epidermidis CIP 68.21	Staphylococcus epidermidis CIP 68.21	Listeria innocua CIP107775	Listeria monocytogenes RF191	Listeria monocytogenes RF191	Vagococcus salmoninarum CIP104684T	Lactococcus garvieae CIP102507T	Lactococcus garvieae CIP102507T	Lactococcus garvieae CIP102507T	Carnobacterium divergens V41	Brochothrix thermosphacta CIP103251T	Escherichia coli JM109	Escherichia coli JM109	Escherichia coli JM109	Vibrio parahaemolyticus LMG2850	Vibrio parahaemolyticus LMG2850	Vibrio parahaemolyticus LMG2850	Pseudomonas fluorescens CIP69.13T	Morganella morganii CIPA231T	Morganella morganii CIPA231T	Morganella morganii CIPA231T	Aeromonas salmonicida CIP103209	Vibrio harveyi LMG4044	Chromobacterium violaceum CIP103350T	Aspergillus fumigatus MMS839	Aspergillus fumigatus MMS839	Candida albicans DSM1386	Candida albicans DSM1386
		assay conditions	culture	culture	culture, catalase	SN	SN	culture, catalase	SN	culture	culture	culture, catalase	SN	culture	culture	culture	culture, catalase	SN	culture	culture, catalase	SN	culture	culture	culture, catalase	SN	culture	culture	culture	culture	culture, catalase	culture	culture, catalase
	species	ID
	Carnobacterium alterfunditum	CIP 105796	NA	+	-	-	NA	-	-	NA	+	-	-	NA	NA	+	-	-	-	-	-	NA	+	-	-	NA	NA	NA	-	-	-	-
	Carnobacterium divergens	CD254	-	+	-	-	-	-	-	-	NA	-	-	-	-	+	-	-	+	-	-	-	+	-	-	-	-	-	-	-	-	-
	Carnobacterium divergens	CD255	+	+	-	-	-	-	-	-	NA	-	-	-	-	+	-	-	+	-	-	-	+	-	-	-	-	-	+	-	-	-
	Carnobacterium divergens	CD256	-	+	-	-	-	+	+	-	-	-	-	-	-	+	-	-	+	-	-	-	+	-	-	-	-	-	-	-	-	-
	Carnobacterium divergens	CD257	+	+	-	-	-	+	+	+	-	-	-	-	-	-	-	-	+	-	-	-	+	-	-	-	-	-	-	-	-	-
	Carnobacterium divergens	CD314	-	+	-	-	-	-	-	-	-	-	-	-	-	+	-	-	+	-	-	-	+	-	-	-	-	-	+	-	-	-
	Carnobacterium divergens	CD315	-	+	-	-	-	-	-	-	-	-	-	-	-	+	-	-	+	-	-	-	+	-	-	-	-	-	-	-	-	-
	Carnobacterium divergens	CD317	+	+	-	-	+	+	+	-	-	-	-	-	+	+	-	-	+	-	-	-	+	-	-	-	-	-	-	-	-	-
	Carnobacterium divergens	CD320	+	+	-	-	+	+	+	-	-	-	-	-	+	-	-	-	+	-	-	-	+	-	-	-	-	-	-	-	-	-
	Carnobacterium divergens	CD333	-	-	-	NA	-	NA	NA	-	-	-	NA	-	-	-	-	NA	+	-	NA	-	+	-	NA	-	-	-	NA	NA	-	-
	Carnobacterium divergens	CD334	-	-	-	NA	-	NA	NA	-	-	-	NA	-	-	-	-	NA	+	-	NA	-	+	-	NA	-	-	-	NA	NA	-	-
	Carnobacterium divergens	CD335	-	-	-	-	-	-	-	-	-	-	-	-	-	-	-	-	-	-	-	-	-	-	-	-	-	-	-	-	-	-
	Carnobacterium divergens	CD336	-	-	-	-	-	-	-	-	-	-	-	-	-	-	-	-	-	-	-	-	-	-	-	-	-	-	-	-	-	-
	Carnobacterium divergens	CD345	NA	+	-	-	NA	+	+	NA	-	-	-	NA	NA	+	-	-	+	-	-	NA	+	-	-	NA	NA	NA	-	-	-	-
	Carnobacterium divergens	CD346	-	+	-	-	-	+	+	-	-	-	-	-	-	-	-	-	+	-	-	-	+	-	-	-	-	-	-	-	-	-
	Carnobacterium divergens	CD349	+	+	-	-	+	+	+	-	-	-	-	-	+	+	-	-	+	-	-	-	+	-	-	-	-	-	-	-	-	-
	Carnobacterium divergens	CD361	+	+	-	-	+	-	-	-	-	-	-	-	+	+	-	-	+	-	-	-	+	-	-	-	-	-	-	-	-	-
	Carnobacterium divergens	CD362	+	+	-	-	+	-	-	-	-	-	-	-	+	+	-	-	+	-	-	-	+	-	-	-	-	-	+	-	-	-
	Carnobacterium divergens	CD363	-	+	-	-	-	-	-	-	-	-	-	-	-	+	-	-	+	-	-	-	+	-	-	-	-	-	-	-	-	-
	Carnobacterium divergens	CD364	+	+	-	-	+	+	+	-	-	-	-	-	+	+	-	-	+	-	-	-	+	-	-	-	-	-	-	-	-	-
	Carnobacterium divergens	CD365	+	+	-	-	+	-	-	-	-	-	-	-	+	-	-	-	+	-	-	-	+	-	-	-	-	-	-	-	-	-
	Carnobacterium divergens	CD366	+	+	-	-	+	-	-	-	-	-	-	-	+	+	-	-	+	-	-	-	+	-	-	-	-	-	-	-	-	-
	Carnobacterium divergens	CD367	-	+	-	-	-	-	-	-	-	-	-	-	-	+	-	-	+	-	-	-	+	-	-	-	-	-	+	-	-	-
	Carnobacterium divergens	CD369	-	+	-	-	-	-	-	-	-	-	-	-	-	+	-	-	+	-	-	-	+	-	-	-	-	-	-	-	-	-
	Carnobacterium divergens	CD375	-	+	-	-	-	-	-	-	-	-	-	-	-	+	-	-	+	-	-	-	+	-	-	-	-	-	-	-	-	-
	Carnobacterium divergens	CD376	-	+	-	-	-	-	-	-	-	-	-	-	-	+	-	-	+	-	-	-	+	-	-	-	-	-	-	-	-	-
	Carnobacterium divergens	CD377	-	+	-	-	-	-	-	-	-	-	-	-	-	+	-	-	+	-	-	-	+	-	-	-	-	-	-	-	-	-
	Carnobacterium divergens	CD378	-	+	-	-	-	-	-	-	-	-	-	-	-	+	-	-	+	-	-	-	+	-	-	-	-	-	-	-	-	-
	Carnobacterium divergens	CD379	-	+	-	-	-	-	-	-	-	-	-	-	-	-	-	-	+	-	-	-	+	-	-	-	-	-	-	-	-	-
	Carnobacterium divergens	CIP 101029	NA	+	-	-	NA	-	-	NA	+	-	-	NA	NA	+	-	-	-	-	-	NA	+	-	-	NA	NA	NA	-	-	-	-
	Carnobacterium divergens	EBP3021	NA	+	-	-	NA	-	-	NA	-	-	-	NA	NA	+	-	-	+	-	-	NA	+	-	-	NA	NA	NA	-	-	-	-
	Carnobacterium divergens	EBP3054	NA	+	-	-	NA	-	-	NA	-	-	-	NA	NA	+	-	-	+	-	-	NA	+	-	-	NA	NA	NA	-	-	-	-
	Carnobacterium divergens	EBP3055	NA	+	-	-	NA	-	-	NA	-	-	-	NA	NA	+	-	-	+	-	-	NA	+	-	-	NA	NA	NA	-	-	-	-
	Carnobacterium divergens	EBP3072	NA	+	-	-	NA	-	-	NA	-	-	-	NA	NA	+	-	-	+	-	-	NA	+	-	-	NA	NA	NA	-	-	-	-
	Carnobacterium divergens	EBP3074	NA	-	-	-	NA	-	-	NA	-	-	-	NA	NA	NA	-	-	+	-	-	NA	+	-	-	NA	NA	NA	-	-	-	-
	Carnobacterium divergens	MIP2485	-	+	-	-	-	-	-	-	-	-	-	-	-	+	-	-	+	-	-	-	+	-	-	-	-	-	-	-	-	-
	Carnobacterium divergens	MIP2570	NA	+	-	-	NA	-	-	NA	-	-	-	NA	NA	+	-	-	+	-	-	NA	+	-	-	NA	NA	NA	-	-	-	-
	Carnobacterium divergens	MIP2571	NA	+	-	-	NA	-	-	NA	-	-	-	NA	NA	+	-	-	+	-	-	NA	+	-	-	NA	NA	NA	-	-	-	-
	Carnobacterium divergens	SF1129	-	-	-	-	-	-	-	-	-	-	-	-	-	-	-	-	-	-	-	-	+	-	-	-	-	-	-	-	-	-
	Carnobacterium divergens	SF1130	-	-	-	-	-	-	-	-	-	-	-	-	-	-	-	-	-	-	-	-	+	-	-	-	-	-	-	-	-	-
	Carnobacterium divergens	SF1131	-	-	-	-	-	-	-	-	-	-	-	-	-	-	-	-	-	-	-	-	+	-	-	-	-	-	-	-	-	-
	Carnobacterium divergens	SF1160	-	-	-	-	-	-	-	-	-	-	-	-	-	-	-	-	-	-	-	-	+	-	-	-	-	-	-	-	-	-
	Carnobacterium divergens	SF1372	-	-	-	-	-	-	-	-	-	-	-	+	-	-	-	-	-	-	-	-	-	-	-	-	-	-	-	-	-	-
	Carnobacterium divergens	SF833	-	+	-	-	+	-	-	+	-	-	-	+	+	+	-	-	-	-	-	-	+	-	-	-	-	-	-	-	-	-
	Carnobacterium divergens	SYP3141B	NA	+	-	-	NA	-	-	NA	-	-	-	NA	NA	+	-	-	+	-	-	NA	+	-	-	NA	NA	NA	-	-	-	-
	Carnobacterium divergens	V41	+	+	-	-	+	+	+	-	-	-	-	-	+	-	-	-	+	-	-	-	+	-	-	-	-	-	-	-	-	-
	Carnobacterium funditum	CRE2347	NA	-	-	-	NA	-	-	NA	-	-	-	NA	NA	-	-	-	-	-	-	NA	-	-	-	NA	NA	NA	-	-	-	-
	Carnobacterium funditum	DSM 5970	NA	+	-	-	NA	-	-	NA	+	-	-	NA	NA	+	-	-	-	-	-	NA	+	-	-	NA	NA	NA	-	-	-	-
	Carnobacterium gallinarum	NCDO 2766	NA	-	-	-	NA	-	-	NA	-	-	-	NA	NA	-	-	-	-	-	-	NA	-	-	-	NA	NA	NA	-	-	-	-
	Carnobacterium inhibens	CD344	-	+	-	-	-	-	-	-	-	-	-	-	-	+	-	-	+	-	-	-	+	-	-	-	-	-	+	-	-	-
	Carnobacterium inhibens	DSM 13024	-	+	-	-	-	-	-	+	+	-	-	-	-	+	-	-	+	-	-	-	+	-	-	-	-	-	+	-	-	-
	Carnobacterium inhibens	WN1359	NA	+	-	-	NA	-	-	NA	+	-	-	NA	NA	+	-	-	+	-	-	NA	+	-	-	NA	NA	NA	+	-	-	-
	Carnobacterium inhibens	MIP2551	+	+	-	-	+	-	-	+	+	-	-	+	+	+	-	-	+	-	-	-	+	-	-	+	+	+	+	-	-	-
	Carnobacterium jeotgali	CD332	-	+	-	NA	-	NA	NA	-	-	-	NA	-	-	+	-	NA	+	-	NA	-	+	-	NA	-	-	-	NA	NA	-	-
	Carnobacterium jeotgali	CD347	-	+	-	-	-	-	-	-	-	-	-	-	-	+	-	-	+	-	-	-	+	-	-	-	-	-	+	-	-	-
	Carnobacterium jeotgali	CD348	-	+	-	NA	-	NA	NA	-	-	-	NA	-	-	+	-	NA	+	-	NA	-	+	NA	NA	-	-	-	NA	NA	-	-
	Carnobacterium jeotgali	KCTC 13251	NA	+	-	-	NA	-	-	NA	+	-	-	NA	NA	+	-	-	+	-	-	NA	+	-	-	NA	NA	NA	-	-	-	-
	Carnobacterium maltaromaticum	CD253	-	-	-	-	-	-	-	-	NA	-	-	-	-	-	-	-	-	-	-	-	-	-	-	-	-	-	-	-	-	-
	Carnobacterium maltaromaticum	CD263	-	-	-	-	-	-	-	-	-	-	-	-	-	-	-	-	-	-	-	-	-	-	-	-	-	-	-	-	-	-
	Carnobacterium maltaromaticum	CD300	-	-	-	-	-	-	-	-	-	-	-	-	-	-	-	-	-	-	-	-	-	-	-	-	-	-	-	-	-	-
	Carnobacterium maltaromaticum	CD303	-	-	-	-	-	-	-	-	-	-	-	-	-	-	-	-	-	-	-	-	-	-	-	-	-	-	-	-	-	-
	Carnobacterium maltaromaticum	CD306	-	-	-	-	-	-	-	-	-	-	-	-	-	-	-	-	-	-	-	-	-	-	-	-	-	-	-	-	-	-
	Carnobacterium maltaromaticum	CIP 103158	NA	-	-	-	NA	-	-	NA	+	-	-	NA	NA	-	-	-	-	-	-	NA	-	-	-	NA	NA	NA	-	-	-	-
	Carnobacterium maltaromaticum	EBP3019	NA	-	-	-	NA	+	+	NA	-	-	-	NA	NA	-	-	-	-	-	-	NA	-	-	-	NA	NA	NA	-	-	-	-
	Carnobacterium maltaromaticum	EBP3020	NA	-	-	-	NA	-	-	NA	-	-	-	NA	NA	-	-	-	-	-	-	NA	-	-	-	NA	NA	NA	-	-	-	-
	Carnobacterium maltaromaticum	EBP3022	NA	-	-	-	NA	-	-	NA	-	-	-	NA	NA	-	-	-	-	-	-	NA	-	-	-	NA	NA	NA	-	-	-	-
	Carnobacterium maltaromaticum	EBP3026	NA	-	-	-	NA	-	-	NA	-	-	-	NA	NA	-	-	-	-	-	-	NA	-	-	-	NA	NA	NA	-	-	-	-
	Carnobacterium maltaromaticum	EBP3034	NA	-	-	-	NA	-	-	NA	+	+	+	NA	NA	-	-	-	-	-	-	NA	-	-	-	NA	NA	NA	-	-	-	-
	Carnobacterium maltaromaticum	EBP3035	NA	-	-	-	NA	-	-	NA	-	-	-	NA	NA	-	-	-	-	-	-	NA	-	-	-	NA	NA	NA	-	-	-	-
	Carnobacterium maltaromaticum	EBP3036	NA	-	-	-	NA	-	-	NA	-	-	-	NA	NA	-	-	-	-	-	-	NA	-	-	-	NA	NA	NA	-	-	-	-
	Carnobacterium maltaromaticum	EBP3037	NA	-	-	-	NA	-	-	NA	-	-	-	NA	NA	-	-	-	-	-	-	NA	-	-	-	NA	NA	NA	-	-	-	-
	Carnobacterium maltaromaticum	EBP3038	NA	-	-	-	NA	-	-	NA	-	-	-	NA	NA	-	-	-	-	-	-	NA	-	-	-	NA	NA	NA	-	-	-	-
	Carnobacterium maltaromaticum	EBP3039	NA	-	-	-	NA	-	-	NA	-	-	-	NA	NA	-	-	-	-	-	-	NA	-	-	-	NA	NA	NA	-	-	-	-
	Carnobacterium maltaromaticum	EBP3042	NA	-	-	-	NA	-	-	NA	-	-	-	NA	NA	-	-	-	-	-	-	NA	-	-	-	NA	NA	NA	-	-	-	-
	Carnobacterium maltaromaticum	EBP3085	NA	-	-	-	NA	-	-	NA	-	-	-	NA	NA	NA	-	-	-	-	-	NA	-	-	-	NA	NA	NA	-	-	-	-
	Carnobacterium maltaromaticum	EBP3086	NA	-	-	-	NA	-	-	NA	-	-	-	NA	NA	NA	-	-	-	-	-	NA	-	-	-	NA	NA	NA	-	-	-	-
	Carnobacterium maltaromaticum	EU2253	NA	-	-	-	NA	-	-	NA	-	-	-	NA	NA	-	-	-	-	-	-	NA	-	-	-	NA	NA	NA	-	-	-	-
	Carnobacterium maltaromaticum	EU2257	NA	-	-	-	NA	-	-	NA	-	-	-	NA	NA	-	-	-	-	-	-	NA	-	-	-	NA	NA	NA	-	-	-	-
	Carnobacterium maltaromaticum	MIP2415	-	-	-	-	-	-	-	-	-	-	-	-	-	-	-	-	-	-	-	-	-	-	-	-	-	-	-	-	-	-
	Carnobacterium maltaromaticum	MIP2416	-	-	-	-	+	+	+	-	-	-	-	+	+	-	-	-	-	-	-	-	-	-	-	-	-	-	-	-	-	-
	Carnobacterium maltaromaticum	MIP2427	-	-	-	-	-	-	-	-	-	-	-	-	-	-	-	-	-	-	-	-	-	-	-	-	-	-	-	-	-	-
	Carnobacterium maltaromaticum	MIP2452	-	-	-	-	-	-	-	-	-	-	-	-	-	-	-	-	-	-	-	-	-	-	-	-	-	-	-	-	-	-
	Carnobacterium maltaromaticum	MIP2504	+	-	-	-	+	-	-	-	-	-	-	-	+	-	-	-	-	-	-	-	-	-	-	-	-	-	-	-	-	-
	Carnobacterium maltaromaticum	MIP2505	-	-	-	-	+	-	-	-	-	-	-	-	+	-	-	-	-	-	-	-	-	-	-	-	-	-	-	-	-	-
	Carnobacterium maltaromaticum	MIP2506	NA	-	-	-	NA	-	-	NA	-	-	-	NA	NA	-	-	-	-	-	-	NA	-	-	-	NA	NA	NA	-	-	-	-
	Carnobacterium maltaromaticum	MIP2507	NA	-	-	-	NA	-	-	NA	-	-	-	NA	NA	-	-	-	-	-	-	NA	-	-	-	NA	NA	NA	-	-	-	-
	Carnobacterium maltaromaticum	MIP2526	+	-	-	-	+	-	-	-	-	-	-	-	+	-	-	-	-	-	-	-	-	-	-	-	-	-	-	-	-	-
	Carnobacterium maltaromaticum	MIP2527	NA	-	-	-	NA	-	-	NA	-	-	-	NA	NA	-	-	-	-	-	-	NA	-	-	-	NA	NA	NA	-	-	-	-
	Carnobacterium maltaromaticum	MIP2528	+	-	-	-	+	-	-	-	-	-	-	-	+	-	-	-	-	-	-	-	-	-	-	-	-	-	-	-	-	-
	Carnobacterium maltaromaticum	MIP2529	NA	-	-	-	NA	-	-	NA	-	-	-	NA	NA	-	-	-	-	-	-	NA	-	-	-	NA	NA	NA	-	-	-	-
	Carnobacterium maltaromaticum	MIP2574	-	-	-	-	-	-	-	-	-	-	-	-	-	-	-	-	-	-	-	-	-	-	-	-	-	-	-	-	-	-
	Carnobacterium maltaromaticum	MIP2589	-	-	-	-	-	-	-	-	-	-	-	-	-	-	-	-	-	-	-	-	-	-	-	-	-	-	-	-	-	-
	Carnobacterium maltaromaticum	MIP2593	-	-	-	-	-	-	-	-	-	-	-	-	-	-	-	-	-	-	-	-	-	-	-	-	-	-	-	-	-	-
	Carnobacterium maltaromaticum	MIP2595	-	-	-	-	-	-	-	-	-	-	-	-	-	-	-	-	-	-	-	-	-	-	-	-	-	-	-	-	-	-
	Carnobacterium maltaromaticum	MIP2630	NA	-	-	-	NA	-	-	NA	-	-	-	NA	NA	-	-	-	-	-	-	NA	-	-	-	NA	NA	NA	-	-	-	-
	Carnobacterium maltaromaticum	MIP2631	-	-	-	-	+	-	-	-	-	-	-	-	-	-	-	-	-	-	-	-	-	-	-	-	-	-	-	-	-	-
	Carnobacterium maltaromaticum	MIP2636	NA	-	-	-	NA	-	-	NA	-	-	-	NA	NA	-	-	-	-	-	-	NA	-	-	-	NA	NA	NA	-	-	-	-
	Carnobacterium maltaromaticum	MIP2638	NA	-	-	-	NA	-	-	NA	-	-	-	NA	NA	-	-	-	-	-	-	NA	-	-	-	NA	NA	NA	-	-	-	-
	Carnobacterium maltaromaticum	NCDO 2672	NA	-	-	-	NA	-	-	NA	+	-	-	NA	NA	-	-	-	-	-	-	NA	-	-	-	NA	NA	NA	-	-	-	-
	Carnobacterium maltaromaticum	SF1133	-	-	-	-	-	+	+	-	-	-	-	-	-	-	-	-	-	-	-	-	-	-	-	-	-	-	-	-	-	-
	Carnobacterium maltaromaticum	SF1134	-	-	-	-	-	-	-	-	-	-	-	-	-	-	-	-	-	-	-	-	-	-	-	-	-	-	-	-	-	-
	Carnobacterium maltaromaticum	SF1135	-	-	-	-	-	-	-	-	-	-	-	-	-	-	-	-	-	-	-	-	-	-	-	-	-	-	-	-	-	-
	Carnobacterium maltaromaticum	SF1136	-	-	-	-	-	-	-	-	-	-	-	-	-	-	-	-	-	-	-	-	-	-	-	-	-	-	-	-	-	-
	Carnobacterium maltaromaticum	SF1137	-	-	-	-	-	-	-	-	-	-	-	-	-	-	-	-	-	-	-	-	-	-	-	-	-	-	-	-	-	-
	Carnobacterium maltaromaticum	SF1138	+	-	-	-	-	-	-	-	-	-	-	+	-	-	-	-	-	-	-	-	-	-	-	-	-	-	-	-	-	-
	Carnobacterium maltaromaticum	SF1139	-	-	-	-	-	-	-	-	-	-	-	-	-	-	-	-	-	-	-	-	-	-	-	-	-	-	-	-	-	-
	Carnobacterium maltaromaticum	SF1144	-	-	-	-	-	-	-	-	-	-	-	-	-	-	-	-	-	-	-	-	-	-	-	-	-	-	-	-	-	-
	Carnobacterium maltaromaticum	SF1145	-	-	-	-	-	-	-	-	-	-	-	-	-	-	-	-	-	-	-	-	-	-	-	-	-	-	-	-	-	-
	Carnobacterium maltaromaticum	SF1146	-	-	-	-	-	-	-	-	-	-	-	-	-	-	-	-	-	-	-	-	-	-	-	-	-	-	-	-	-	-
	Carnobacterium maltaromaticum	SF1147	-	-	-	-	-	-	-	-	-	-	-	-	-	-	-	-	-	-	-	-	-	-	-	-	-	-	-	-	-	-
	Carnobacterium maltaromaticum	SF1148	-	-	-	-	-	-	-	-	-	-	-	-	-	-	-	-	-	-	-	-	-	-	-	-	-	-	-	-	-	-
	Carnobacterium maltaromaticum	SF1149	-	-	-	-	-	-	-	-	-	-	-	-	-	-	-	-	-	-	-	-	-	-	-	-	-	-	-	-	-	-
	Carnobacterium maltaromaticum	SF1150	-	-	-	-	-	-	-	-	-	-	-	-	-	-	-	-	-	-	-	-	-	-	-	-	-	-	-	-	-	-
	Carnobacterium maltaromaticum	SF1151	-	-	-	-	+	-	-	+	-	-	-	-	+	-	-	-	-	-	-	-	-	-	-	-	-	-	-	-	-	-
	Carnobacterium maltaromaticum	SF1152	-	-	-	-	-	-	-	-	-	-	-	-	-	-	-	-	-	-	-	-	-	-	-	-	-	-	-	-	-	-
	Carnobacterium maltaromaticum	SF1153	-	-	-	-	-	-	-	-	-	-	-	-	-	-	-	-	-	-	-	-	-	-	-	-	-	-	-	-	-	-
	Carnobacterium maltaromaticum	SF1154	-	-	-	-	-	-	-	-	-	-	-	-	-	-	-	-	-	-	-	-	-	-	-	-	-	-	-	-	-	-
	Carnobacterium maltaromaticum	SF1159	-	-	-	-	-	-	-	-	-	-	-	-	-	-	-	-	-	-	-	-	-	-	-	-	-	-	-	-	-	-
	Carnobacterium maltaromaticum	SF1161	-	-	-	-	-	-	-	-	-	-	-	-	-	-	-	-	-	-	-	-	-	-	-	-	-	-	-	-	-	-
	Carnobacterium maltaromaticum	SF1162	-	-	-	-	-	-	-	-	-	-	-	-	-	-	-	-	-	-	-	-	-	-	-	-	-	-	-	-	-	-
	Carnobacterium maltaromaticum	SF1163	-	-	-	-	-	-	-	-	-	-	-	+	-	-	-	-	-	-	-	-	-	-	-	-	-	-	-	-	-	-
	Carnobacterium maltaromaticum	SF1164	-	-	-	-	-	-	-	-	-	-	-	-	-	-	-	-	-	-	-	-	-	-	-	-	-	-	-	-	-	-
	Carnobacterium maltaromaticum	SF1174	-	-	-	-	-	-	-	-	-	-	-	-	-	-	-	-	-	-	-	-	-	-	-	-	-	-	-	-	-	-
	Carnobacterium maltaromaticum	SF1175	-	-	-	-	-	-	-	-	-	-	-	-	-	-	-	-	-	-	-	-	-	-	-	-	-	-	-	-	-	-
	Carnobacterium maltaromaticum	SF1176	+	-	-	-	+	+	+	-	-	-	-	+	+	-	-	-	-	-	-	-	-	-	-	-	-	-	-	-	-	-
	Carnobacterium maltaromaticum	SF1177	+	-	-	-	+	-	-	-	-	-	-	-	-	-	-	-	-	-	-	-	-	-	-	-	-	-	-	-	-	-
	Carnobacterium maltaromaticum	SF1178	+	-	-	-	-	-	-	-	-	-	-	-	-	-	-	-	-	-	-	-	-	-	-	-	-	-	-	-	-	-
	Carnobacterium maltaromaticum	SF1179	-	-	-	-	-	-	-	-	-	-	-	-	-	-	-	-	-	-	-	-	-	-	-	-	-	-	-	-	-	-
	Carnobacterium maltaromaticum	SF1189	-	-	-	-	-	-	-	-	-	-	-	-	-	-	-	-	-	-	-	-	-	-	-	-	-	-	-	-	-	-
	Carnobacterium maltaromaticum	SF1190	-	-	-	-	-	-	-	-	-	-	-	-	-	-	-	-	-	-	-	-	-	-	-	-	-	-	-	-	-	-
	Carnobacterium maltaromaticum	SF1192	-	-	-	-	-	-	-	-	-	-	-	-	-	-	-	-	-	-	-	-	-	-	-	-	-	-	-	-	-	-
	Carnobacterium maltaromaticum	SF1193	-	-	-	-	-	-	-	-	-	-	-	-	-	-	-	-	-	-	-	-	-	-	-	-	-	-	-	-	-	-
	Carnobacterium maltaromaticum	SF1194	-	-	-	-	-	-	-	-	-	-	-	-	-	-	-	-	-	-	-	-	-	-	-	-	-	-	-	-	-	-
	Carnobacterium maltaromaticum	SF1195	-	-	-	-	-	-	-	-	-	-	-	+	-	-	-	-	-	-	-	-	-	-	-	-	-	-	-	-	-	-
	Carnobacterium maltaromaticum	SF1196	-	-	-	-	-	-	-	-	-	-	-	-	-	-	-	-	-	-	-	-	-	-	-	-	-	-	-	-	-	-
	Carnobacterium maltaromaticum	SF1210	-	-	-	-	-	-	-	-	-	-	-	-	-	-	-	-	-	-	-	-	-	-	-	-	-	-	-	-	-	-
	Carnobacterium maltaromaticum	SF1211	-	-	-	-	-	-	-	-	-	-	-	-	-	-	-	-	-	-	-	-	-	-	-	-	-	-	-	-	-	-
	Carnobacterium maltaromaticum	SF1212	-	-	-	-	-	-	-	-	-	-	-	-	-	-	-	-	-	-	-	-	-	-	-	-	-	-	-	-	-	-
	Carnobacterium maltaromaticum	SF1246	-	-	-	-	-	-	-	+	-	-	-	-	-	-	-	-	-	-	-	-	-	-	-	-	-	-	-	-	-	-
	Carnobacterium maltaromaticum	SF1297	-	-	-	-	-	-	-	-	-	-	-	-	-	-	-	-	-	-	-	-	-	-	-	-	-	-	-	-	-	-
	Carnobacterium maltaromaticum	SF1298	-	-	-	-	-	-	-	-	-	-	-	-	-	-	-	-	-	-	-	-	-	-	-	-	-	-	-	-	-	-
	Carnobacterium maltaromaticum	SF1299	-	-	-	-	-	-	-	-	-	-	-	-	-	-	-	-	-	-	-	-	-	-	-	-	-	-	-	-	-	-
	Carnobacterium maltaromaticum	SF1300	-	-	-	-	-	-	-	-	-	-	-	-	-	-	-	-	-	-	-	-	-	-	-	-	-	-	-	-	-	-
	Carnobacterium maltaromaticum	SF1301	-	-	-	-	-	-	-	-	-	-	-	-	-	-	-	-	-	-	-	-	-	-	-	-	-	-	-	-	-	-
	Carnobacterium maltaromaticum	SF1311	+	-	-	-	+	-	-	-	-	-	-	+	+	-	-	-	-	-	-	-	-	-	-	-	-	-	-	-	-	-
	Carnobacterium maltaromaticum	SF1312	-	-	-	-	-	-	-	-	-	-	-	-	-	-	-	-	-	-	-	-	-	-	-	-	-	-	-	-	-	-
	Carnobacterium maltaromaticum	SF1313	-	-	-	-	-	-	-	-	-	-	-	-	-	-	-	-	-	-	-	-	-	-	-	-	-	-	-	-	-	-
	Carnobacterium maltaromaticum	SF1314	+	-	-	-	+	+	+	-	-	-	-	+	+	-	-	-	-	-	-	-	-	-	-	-	-	-	-	-	-	-
	Carnobacterium maltaromaticum	SF1315	-	-	-	-	-	-	-	-	-	-	-	-	-	-	-	-	-	-	-	-	-	-	-	-	-	-	-	-	-	-
	Carnobacterium maltaromaticum	SF1316	+	-	-	-	+	+	+	-	-	-	-	+	+	-	-	-	-	-	-	-	-	-	-	-	-	-	-	-	-	-
	Carnobacterium maltaromaticum	SF1317	-	-	-	-	-	-	-	-	-	-	-	-	-	-	-	-	-	-	-	-	-	-	-	-	-	-	-	-	-	-
	Carnobacterium maltaromaticum	SF1318	-	-	-	-	-	-	-	-	-	-	-	-	-	-	-	-	-	-	-	-	-	-	-	-	-	-	-	-	-	-
	Carnobacterium maltaromaticum	SF1319	-	-	-	-	-	-	-	-	-	-	-	-	-	-	-	-	-	-	-	-	-	-	-	-	-	-	-	-	-	-
	Carnobacterium maltaromaticum	SF1320	-	-	-	-	-	-	-	-	-	-	-	-	-	-	-	-	-	-	-	-	-	-	-	-	-	-	-	-	-	-
	Carnobacterium maltaromaticum	SF1341	-	-	-	-	-	-	-	+	+	+	-	-	-	-	-	-	-	-	-	-	-	-	-	-	-	-	-	-	-	-
	Carnobacterium maltaromaticum	SF1356	-	-	-	-	-	-	-	+	+	+	-	-	-	-	-	-	-	-	-	-	-	-	-	-	-	-	-	-	-	-
	Carnobacterium maltaromaticum	SF1357	-	-	-	-	-	-	-	+	+	+	-	+	-	-	-	-	-	-	-	-	-	-	-	-	-	-	-	-	-	-
	Carnobacterium maltaromaticum	SF1361	-	-	-	-	-	-	-	-	-	-	-	-	-	-	-	-	-	-	-	-	-	-	-	-	-	-	-	-	-	-
	Carnobacterium maltaromaticum	SF1362	-	-	-	-	-	-	-	-	+	-	-	-	-	-	-	-	-	-	-	-	-	-	-	-	-	-	-	-	-	-
	Carnobacterium maltaromaticum	SF1363	-	-	-	-	-	-	-	-	+	-	-	-	-	-	-	-	-	-	-	-	-	-	-	-	-	-	-	-	-	-
	Carnobacterium maltaromaticum	SF1364	-	-	-	-	-	-	-	-	-	-	-	+	-	-	-	-	-	-	-	-	-	-	-	-	-	-	-	-	-	-
	Carnobacterium maltaromaticum	SF1371	-	-	-	-	-	-	-	-	-	-	-	+	-	-	-	-	-	-	-	-	-	-	-	-	-	-	-	-	-	-
	Carnobacterium maltaromaticum	SF1373	+	-	-	-	-	-	-	-	-	-	-	-	-	-	-	-	-	-	-	-	-	-	-	-	-	-	-	-	-	-
	Carnobacterium maltaromaticum	SF1385	-	-	-	-	-	-	-	-	-	-	-	-	-	-	-	-	-	-	-	-	-	-	-	-	-	-	-	-	-	-
	Carnobacterium maltaromaticum	SF1386	-	-	-	-	-	-	-	-	-	-	-	-	-	-	-	-	-	-	-	-	-	-	-	-	-	-	-	-	-	-
	Carnobacterium maltaromaticum	SF1387	-	-	-	-	-	-	-	-	-	-	-	-	-	-	-	-	-	-	-	-	-	-	-	-	-	-	-	-	-	-
	Carnobacterium maltaromaticum	SF1944	-	-	-	-	+	+	+	-	-	-	-	+	+	-	-	-	-	-	-	-	-	-	-	-	-	-	-	-	-	-
	Carnobacterium maltaromaticum	SF2003	-	-	-	-	+	-	-	-	-	-	-	-	-	-	-	-	-	-	-	-	-	-	-	-	-	-	-	-	-	-
	Carnobacterium maltaromaticum	SF2004	-	-	-	-	+	+	+	-	-	-	-	+	+	-	-	-	-	-	-	-	-	-	-	-	-	-	-	-	-	-
	Carnobacterium maltaromaticum	SF2006	-	-	-	-	-	-	-	-	-	-	-	-	-	-	-	-	-	-	-	-	-	-	-	-	-	-	-	-	-	-
	Carnobacterium maltaromaticum	SF2008	-	-	-	-	+	+	+	-	-	-	-	+	+	-	-	-	-	-	-	-	-	-	-	-	-	-	-	-	-	-
	Carnobacterium maltaromaticum	SF2009	-	-	-	-	+	+	+	-	-	-	-	+	+	-	-	-	-	-	-	-	-	-	-	-	-	-	-	-	-	-
	Carnobacterium maltaromaticum	SF2021	-	-	NA	NA	-	NA	NA	-	-	-	NA	-	-	-	-	NA	-	NA	NA	-	-	-	NA	-	-	-	NA	NA	-	-
	Carnobacterium maltaromaticum	SF2022	+	-	NA	NA	+	NA	NA	+	+	+	NA	+	-	-	-	NA	-	NA	NA	-	-	-	NA	-	-	-	NA	NA	-	-
	Carnobacterium maltaromaticum	SF2023	-	-	-	-	+	+	+	-	-	-	-	+	+	-	-	-	-	-	-	-	-	-	-	-	-	-	-	-	-	-
	Carnobacterium maltaromaticum	SF2051	-	-	-	-	+	+	+	-	-	-	-	-	-	-	-	-	-	-	-	-	-	-	-	-	-	-	-	-	-	-
	Carnobacterium maltaromaticum	SF2055	-	-	-	-	+	+	+	-	-	-	-	+	+	-	-	-	-	-	-	-	-	-	-	-	-	-	-	-	-	-
	Carnobacterium maltaromaticum	SF2058	-	-	-	-	-	-	-	-	-	-	-	-	-	-	-	-	-	-	-	-	-	-	-	-	-	-	-	-	-	-
	Carnobacterium maltaromaticum	SF2090	-	-	-	-	-	-	-	-	-	-	-	-	-	-	-	-	-	-	-	-	-	-	-	-	-	-	-	-	-	-
	Carnobacterium maltaromaticum	SF2091	-	-	-	-	-	+	+	-	-	-	-	-	-	-	-	-	-	-	-	-	-	-	-	-	-	-	-	-	-	-
	Carnobacterium maltaromaticum	SF2094	-	-	-	-	+	+	+	-	-	-	-	+	+	-	-	-	-	-	-	-	-	-	-	-	-	-	-	-	-	-
	Carnobacterium maltaromaticum	SF2095	-	-	-	-	+	+	+	+	-	-	-	+	+	-	-	-	-	-	-	-	-	-	-	-	-	-	-	-	-	-
	Carnobacterium maltaromaticum	SF2100	-	-	-	-	-	-	-	-	-	-	-	-	-	-	-	-	-	-	-	-	-	-	-	-	-	-	-	-	-	-
	Carnobacterium maltaromaticum	SF2102	+	-	-	-	-	-	-	-	-	-	-	-	-	-	-	-	-	-	-	-	-	-	-	-	-	-	-	-	-	-
	Carnobacterium maltaromaticum	SF2103	-	-	-	-	+	+	+	-	-	-	-	-	-	-	-	-	-	-	-	-	-	-	-	-	-	-	-	-	-	-
	Carnobacterium maltaromaticum	SF2120	-	-	-	-	-	-	-	-	-	-	-	-	-	-	-	-	-	-	-	-	-	-	-	-	-	-	-	-	-	-
	Carnobacterium maltaromaticum	SF2122	-	-	-	-	-	-	-	-	-	-	-	-	-	-	-	-	-	-	-	-	-	-	-	-	-	-	-	-	-	-
	Carnobacterium maltaromaticum	SF2132	-	-	-	-	+	+	+	-	+	+	+	-	-	-	-	-	-	-	-	-	-	-	-	-	-	-	-	-	-	-
	Carnobacterium maltaromaticum	SF616	-	-	-	-	-	+	+	-	-	-	-	-	-	-	-	-	-	-	-	-	-	-	-	-	-	-	-	-	-	-
	Carnobacterium maltaromaticum	SF617	-	-	-	-	-	-	-	+	+	+	-	-	-	-	-	-	-	-	-	-	-	-	-	-	-	-	-	-	-	-
	Carnobacterium maltaromaticum	SF618	-	-	-	-	+	-	-	+	+	+	-	+	+	-	-	-	-	-	-	-	-	-	-	-	-	-	-	-	-	-
	Carnobacterium maltaromaticum	SF619	-	-	-	-	-	-	-	-	-	-	-	-	-	-	-	-	-	-	-	-	-	-	-	-	-	-	-	-	-	-
	Carnobacterium maltaromaticum	SF620	-	-	-	-	-	-	-	+	+	-	-	-	-	-	-	-	-	-	-	-	-	-	-	-	-	-	-	-	-	-
	Carnobacterium maltaromaticum	SF621	-	-	-	-	-	-	-	-	-	-	-	-	-	-	-	-	-	-	-	-	-	-	-	-	-	-	-	-	-	-
	Carnobacterium maltaromaticum	SF622	-	-	-	-	-	-	-	-	-	-	-	-	-	-	-	-	-	-	-	-	-	-	-	-	-	-	-	-	-	-
	Carnobacterium maltaromaticum	SF646	-	-	-	-	-	-	-	-	-	-	-	-	-	-	-	-	-	-	-	-	-	-	-	-	-	-	-	-	-	-
	Carnobacterium maltaromaticum	SF647	+	-	-	-	+	+	+	+	+	+	-	+	+	-	-	-	-	-	-	-	-	-	-	-	-	-	-	-	-	-
	Carnobacterium maltaromaticum	SF648	-	-	-	-	-	-	-	-	-	-	-	-	-	-	-	-	-	-	-	-	-	-	-	-	-	-	-	-	-	-
	Carnobacterium maltaromaticum	SF649	-	-	-	-	+	+	+	+	+	-	-	+	+	-	-	-	-	-	-	-	-	-	-	-	-	-	-	-	-	-
	Carnobacterium maltaromaticum	SF664	-	-	-	-	-	-	-	-	-	-	-	-	-	-	-	-	-	-	-	-	-	-	-	-	-	-	-	-	-	-
	Carnobacterium maltaromaticum	SF665	-	-	-	-	+	+	+	+	+	+	-	+	+	-	-	-	-	-	-	-	-	-	-	-	-	-	-	-	-	-
	Carnobacterium maltaromaticum	SF666	-	-	-	-	+	+	+	+	+	-	-	+	+	-	-	-	-	-	-	-	-	-	-	-	-	-	-	-	-	-
	Carnobacterium maltaromaticum	SF667	-	-	-	-	-	-	-	-	-	-	-	-	-	-	-	-	-	-	-	-	-	-	-	-	-	-	-	-	-	-
	Carnobacterium maltaromaticum	SF668	+	-	-	-	+	+	+	+	+	+	+	+	+	-	-	-	-	-	-	-	-	-	-	-	-	-	-	-	-	-
	Carnobacterium maltaromaticum	SF669	+	-	-	-	+	+	+	+	+	-	-	+	+	-	-	-	-	-	-	-	-	-	-	-	-	-	-	-	-	-
	Carnobacterium maltaromaticum	SF690	+	-	-	-	+	+	+	+	+	-	-	+	+	-	-	-	-	-	-	-	-	-	-	-	-	-	-	-	-	-
	Carnobacterium maltaromaticum	SF691	-	-	-	-	-	-	-	-	-	-	-	-	-	-	-	-	-	-	-	-	-	-	-	-	-	-	-	-	-	-
	Carnobacterium maltaromaticum	SF692	+	-	-	-	+	+	+	+	+	+	-	+	+	-	-	-	-	-	-	-	-	-	-	-	-	-	-	-	-	-
	Carnobacterium maltaromaticum	SF693	-	-	-	-	-	-	-	-	-	-	-	-	-	-	-	-	-	-	-	-	-	-	-	-	-	-	-	-	-	-
	Carnobacterium maltaromaticum	SF694	+	-	-	-	+	+	+	+	+	+	-	+	+	-	-	-	-	-	-	-	-	-	-	-	-	-	-	-	-	-
	Carnobacterium maltaromaticum	SF724	-	-	-	-	-	-	-	-	-	-	-	-	-	-	-	-	-	-	-	-	-	-	-	-	-	-	-	-	-	-
	Carnobacterium maltaromaticum	SF725	+	-	-	-	+	+	+	+	+	-	-	+	+	-	-	-	-	-	-	-	-	-	-	-	-	-	-	-	-	-
	Carnobacterium maltaromaticum	SF726	+	-	-	-	+	+	+	+	+	-	-	+	+	-	-	-	-	-	-	-	-	-	-	-	-	-	-	-	-	-
	Carnobacterium maltaromaticum	SF727	+	-	-	-	+	+	+	+	+	-	-	+	+	-	-	-	-	-	-	-	-	-	-	-	-	-	-	-	-	-
	Carnobacterium maltaromaticum	SF728	-	-	-	-	-	-	-	-	-	-	-	-	-	-	-	-	-	-	-	-	-	-	-	-	-	-	-	-	-	-
	Carnobacterium maltaromaticum	SF755	-	-	-	-	+	+	+	+	+	-	-	+	+	-	-	-	-	-	-	-	-	-	-	-	-	-	-	-	-	-
	Carnobacterium maltaromaticum	SF756	-	-	-	-	+	+	+	+	+	-	-	+	+	-	-	-	-	-	-	-	-	-	-	-	-	-	-	-	-	-
	Carnobacterium maltaromaticum	SF757	-	-	-	-	+	+	+	+	+	+	-	+	+	-	-	-	-	-	-	-	-	-	-	-	-	-	-	-	-	-
	Carnobacterium maltaromaticum	SF758	+	-	-	-	+	+	+	+	+	-	-	+	+	-	-	-	-	-	-	-	-	-	-	-	-	-	-	-	-	-
	Carnobacterium maltaromaticum	SF775	+	-	-	-	+	+	+	+	+	-	-	+	+	-	-	-	-	-	-	-	-	-	-	-	-	-	-	-	-	-
	Carnobacterium maltaromaticum	SF785	-	-	-	-	-	-	-	-	-	-	-	-	-	-	-	-	-	-	-	-	-	-	-	-	-	-	-	-	-	-
	Carnobacterium maltaromaticum	SF786	-	-	-	-	-	-	-	-	-	-	-	-	-	-	-	-	-	-	-	-	-	-	-	-	-	-	-	-	-	-
	Carnobacterium maltaromaticum	SF787	+	-	-	-	+	+	+	+	+	-	-	+	+	-	-	-	-	-	-	-	-	-	-	-	-	-	-	-	-	-
	Carnobacterium maltaromaticum	SF788	-	-	-	-	-	-	-	-	-	-	-	-	-	-	-	-	-	-	-	-	-	-	-	-	-	-	-	-	-	-
	Carnobacterium maltaromaticum	SF789	-	-	-	-	-	-	-	-	-	-	-	-	-	-	-	-	-	-	-	-	-	-	-	-	-	-	-	-	-	-
	Carnobacterium maltaromaticum	SF790	-	-	-	-	-	-	-	-	-	-	-	-	-	-	-	-	-	-	-	-	-	-	-	-	-	-	-	-	-	-
	Carnobacterium maltaromaticum	SF791	+	-	-	-	+	+	+	+	+	-	-	+	+	-	-	-	-	-	-	-	-	-	-	-	-	-	-	-	-	-
	Carnobacterium maltaromaticum	SF792	-	-	-	-	-	-	-	-	-	-	-	-	-	-	-	-	-	-	-	-	-	-	-	-	-	-	-	-	-	-
	Carnobacterium maltaromaticum	SF793	-	-	-	-	-	-	-	-	-	-	-	-	-	-	-	-	-	-	-	-	-	-	-	-	-	-	-	-	-	-
	Carnobacterium maltaromaticum	SF794	-	-	-	-	-	-	-	-	-	-	-	-	-	-	-	-	-	-	-	-	-	-	-	-	-	-	-	-	-	-
	Carnobacterium maltaromaticum	SF795	-	-	-	-	+	+	+	+	+	-	-	+	+	-	-	-	-	-	-	-	-	-	-	-	-	-	-	-	-	-
	Carnobacterium maltaromaticum	SF796	+	-	-	-	+	+	+	+	-	-	-	+	+	-	-	-	-	-	-	-	-	-	-	-	-	-	-	-	-	-
	Carnobacterium maltaromaticum	SF797	-	-	-	-	+	+	+	+	-	-	-	+	+	-	-	-	-	-	-	-	-	-	-	-	-	-	-	-	-	-
	Carnobacterium maltaromaticum	SF800	-	-	-	-	-	-	-	-	-	-	-	-	-	-	-	-	-	-	-	-	-	-	-	-	-	-	-	-	-	-
	Carnobacterium maltaromaticum	SF801	+	-	-	-	+	+	+	+	+	-	-	+	+	-	-	-	-	-	-	-	-	-	-	-	-	-	-	-	-	-
	Carnobacterium maltaromaticum	SF802	-	-	-	-	-	-	-	-	-	-	-	-	-	-	-	-	-	-	-	-	-	-	-	-	-	-	-	-	-	-
	Carnobacterium maltaromaticum	SF803	-	-	-	-	-	-	-	-	-	-	-	-	-	-	-	-	-	-	-	-	-	-	-	-	-	-	-	-	-	-
	Carnobacterium maltaromaticum	SF804	-	-	-	-	-	-	-	-	-	-	-	-	-	-	-	-	-	-	-	-	-	-	-	-	-	-	-	-	-	-
	Carnobacterium maltaromaticum	SF805	-	-	-	-	-	-	-	-	+	-	-	-	-	-	-	-	-	-	-	-	-	-	-	-	-	-	-	-	-	-
	Carnobacterium maltaromaticum	SF806	+	-	-	-	+	+	+	+	+	-	-	+	+	-	-	-	-	-	-	-	-	-	-	-	-	-	-	-	-	-
	Carnobacterium maltaromaticum	SF807	+	-	-	-	+	+	+	+	+	+	-	+	+	-	-	-	-	-	-	-	-	-	-	-	-	-	-	-	-	-
	Carnobacterium maltaromaticum	SF808	-	-	-	-	-	-	-	+	-	-	-	-	-	-	-	-	-	-	-	-	-	-	-	-	-	-	-	-	-	-
	Carnobacterium maltaromaticum	SF809	-	-	-	-	-	-	-	+	+	-	-	-	-	-	-	-	-	-	-	-	-	-	-	-	-	-	-	-	-	-
	Carnobacterium maltaromaticum	SF810	-	-	-	-	-	-	-	-	-	-	-	-	-	-	-	-	-	-	-	-	-	-	-	-	-	-	-	-	-	-
	Carnobacterium maltaromaticum	SF815	-	-	-	-	-	-	-	-	-	-	-	-	-	-	-	-	-	-	-	-	-	-	-	-	-	-	-	-	-	-
	Carnobacterium maltaromaticum	SF816	-	-	-	-	-	-	-	-	-	-	-	-	-	-	-	-	-	-	-	-	-	-	-	-	-	-	-	-	-	-
	Carnobacterium maltaromaticum	SF817	-	-	-	-	+	+	+	+	-	-	-	+	+	-	-	-	-	-	-	-	-	-	-	-	-	-	-	-	-	-
	Carnobacterium maltaromaticum	SF818	-	-	-	-	-	-	-	-	+	-	-	-	-	-	-	-	-	-	-	-	-	-	-	-	-	-	-	-	-	-
	Carnobacterium maltaromaticum	SF819	-	-	-	-	-	-	-	-	+	-	-	-	-	-	-	-	-	-	-	-	-	-	-	-	-	-	-	-	-	-
	Carnobacterium maltaromaticum	SF820	-	-	-	-	-	-	-	-	+	-	-	-	-	-	-	-	-	-	-	-	-	-	-	-	-	-	-	-	-	-
	Carnobacterium maltaromaticum	SF821	-	-	-	-	-	-	-	-	+	-	-	-	-	-	-	-	-	-	-	-	-	-	-	-	-	-	-	-	-	-
	Carnobacterium maltaromaticum	SF822	+	-	-	-	+	+	+	+	-	-	-	+	+	-	-	-	-	-	-	-	-	-	-	-	-	-	-	-	-	-
	Carnobacterium maltaromaticum	SF823	-	-	-	-	-	-	-	-	+	-	-	-	-	-	-	-	-	-	-	-	-	-	-	-	-	-	-	-	-	-
	Carnobacterium maltaromaticum	SF824	-	-	-	-	-	-	-	-	-	-	-	-	-	-	-	-	-	-	-	-	-	-	-	-	-	-	-	-	-	-
	Carnobacterium maltaromaticum	SF825	-	-	-	-	+	+	+	+	+	+	-	+	+	-	-	-	-	-	-	-	-	-	-	-	-	-	-	-	-	-
	Carnobacterium maltaromaticum	SF826	-	-	-	-	-	-	-	-	-	-	-	-	-	-	-	-	-	-	-	-	-	-	-	-	-	-	-	-	-	-
	Carnobacterium maltaromaticum	SF827	+	-	-	-	+	+	+	+	+	-	-	+	+	-	-	-	-	-	-	-	-	-	-	-	-	-	-	-	-	-
	Carnobacterium maltaromaticum	SF828	-	-	-	-	-	-	-	-	-	-	-	-	-	-	-	-	-	-	-	-	-	-	-	-	-	-	-	-	-	-
	Carnobacterium maltaromaticum	SF829	+	-	-	-	+	+	+	+	+	-	-	+	+	-	-	-	-	-	-	-	-	-	-	-	-	-	-	-	-	-
	Carnobacterium maltaromaticum	SF830	+	-	-	-	+	+	+	+	+	-	-	+	+	-	-	-	-	-	-	-	-	-	-	-	-	-	-	-	-	-
	Carnobacterium maltaromaticum	SF831	+	-	-	-	+	+	+	+	+	-	-	+	+	-	-	-	-	-	-	-	-	-	-	-	-	-	-	-	-	-
	Carnobacterium maltaromaticum	SF832	+	-	-	-	+	+	+	+	+	-	-	+	+	-	-	-	-	-	-	-	-	-	-	-	-	-	-	-	-	-
	Carnobacterium maltaromaticum	SF834	-	-	-	-	-	-	-	-	-	-	-	-	-	-	-	-	-	-	-	-	-	-	-	-	-	-	-	-	-	-
	Carnobacterium maltaromaticum	SF835	+	-	-	-	+	+	+	+	+	-	-	+	+	-	-	-	-	-	-	-	-	-	-	-	-	-	-	-	-	-
	Carnobacterium maltaromaticum	SF836	+	-	-	-	+	+	+	+	+	-	-	+	+	-	-	-	-	-	-	-	-	-	-	-	-	-	-	-	-	-
	Carnobacterium maltaromaticum	SF837	+	-	-	-	+	+	+	+	+	-	-	+	+	-	-	-	-	-	-	-	-	-	-	-	-	-	-	-	-	-
	Carnobacterium maltaromaticum	SYP3142	NA	-	-	-	NA	-	-	NA	-	-	-	NA	NA	-	-	-	-	-	-	NA	-	-	-	NA	NA	NA	-	-	-	-
	Carnobacterium maltaromaticum	V1	NA	-	-	-	NA	+	+	NA	-	-	-	NA	NA	-	-	-	-	-	-	NA	-	-	-	NA	NA	NA	-	-	-	-
	Carnobacterium mobile	CIP 103159	NA	+	-	-	NA	-	-	NA	-	-	-	NA	NA	+	-	-	-	-	-	NA	+	-	-	NA	NA	NA	-	-	-	-
	Carnobacterium pleistocenium	CIP 108033	NA	+	-	-	NA	-	-	NA	+	-	-	NA	NA	+	-	-	-	-	-	NA	+	-	-	NA	NA	NA	-	-	-	-
	Carnobacterium viridans	MPL-11	NA	+	-	-	NA	-	-	NA	+	-	-	NA	NA	+	-	-	+	-	-	NA	+	-	-	NA	NA	NA	+	-	-	-
	Carnobacterium viridans	SF1359	-	+	-	-	-	-	-	-	NA	-	-	-	-	+	-	-	+	-	-	-	+	-	-	-	-	-	-	-	-	-
